# Supplementary material for: Suramin binds and inhibits infection of SARS-CoV-2 through both spike protein-heparan sulfate and ACE2 receptor interactions
Source: Commun Biol. 2023 Apr 8;6:387. doi: 10.1038/s42003-023-04789-z (PMC10082822; doi:10.1038/s42003-023-04789-z)
Supplement: Supplementary file 3 — Supplementary Data 1 [file 42003_2023_4789_MOESM3_ESM.xlsx]

## Sheet: Figure 1
Figure 1b (left)
	WT	Delta	Omicron
Repeat 1	14.856	23.1685	44.5476
Repeat 2	15.2195	22.8369	48.6685
Repeat 3	15.3403	22.5396	49.2839
Figure 1b (right)
	WT	Delta	Omicron
Repeat 1	130.2	106	102
Repeat 2	169	122	101
Repeat 3	158	117	96

## Sheet: Figure 2
Figure 2a					Figure 2c						Figure 2d					Figure 2f
	WT	Delta	Omicron			Control	WT	Delta	Omicron			WT	Delta	Omicron			Control	WT	Delta	Omicron
Repeat 1	703.34	429.574	303.727		Repeat 1	100	81	72	62		Repeat 1	3.5682	2.04996	208.53		Repeat 1	100	92.3	104.3	17
Repeat 2	679.59	419.322	292.375		Repeat 2	100	81	71	60		Repeat 2	4.87386	2.25951	207.397		Repeat 2	100	88.7	114.6	18
Repeat 3	649.595	407.829	300.656		Repeat 3	100	78	69	57		Repeat 3	5.73492	4.53699	200.411		Repeat 3	100	97.8	86	21

## Sheet: Figure 3
Figure 3e
WT	Delta	Omicron
-9.4812	-9.7242	-10.2909
-9.3605	-9.029	-9.7055
-9.0513	-8.886	-9.1915
-8.8559	-8.7278	-8.9555
-8.7999	-8.5652	-8.8922
-8.4272	-8.8417	-10.2187
-8.33	-8.7476	-9.8596
-8.279	-8.7185	-9.4046
-8.2619	-8.6004	-9.2928
-8.0305	-8.8982	-9.1458

## Sheet: Figure 4
Figure 4c
WT
	% inhibition			Toxcity %
Concentration	Repeat 1	Repeat 2	Repeat 3	Repeat 1	Repeat 2	Repeat 3
10000	100	100	100	18.1655	20.5036	16.4568
1000	79.9087	82.1918	80.3653	4.31655	12.455	10.5216
100	51.5982	42.0091	48.8584	5.30576	9.48741	11.7356
50	36.5297	25.1142	24.2009	0.944245	-5.93525	7.59892
10	15.5251	-0.911324	19.1708	-10.1619	-13.5342	5.80036
5	2.2831	1.82648	6.39269	4.18166	3.55216	-2.83273
				-15.3327	-8.7323	-7.32914
Delta
	% inhibition
Concentration	Repeat 1	Repeat 2	Repeat 3
10000	100	100	100
1000	85.5039	83.3721	84.6512
100	55.2326	48.4109	52.6744
50	47.5581	42.8682	42.0155
10	13.4496	6.20155	22.8295
5	22.8295	17.2868	17.7132
Omicron
	% inhibition
Concentration	Repeat 1	Repeat 2	Repeat 3
10000	100	100	100
1000	100	100	100
100	80.9813	81.4953	80.9813
50	76.3551	75.8411	79.4393
10	62.9907	69.6729	70.1869
5	60.4206	43.972	57.8505

## Sheet: Supplementary Figures
Supplementary Figure 2
	WT				Delta				Omicron
	150	300	500	1000	150	300	500	1000	150	300	500	1000
Repeat 1	233.3	440.6	271.8	1990	266.4	396.6	285.9	691.8	169.3	167.3	144.6	279.5
Repeat 2	242.5	241.9	246.1	1726	265.6	297.6	279.8	1197	157.9	145.4	141.1	298.4
Repeat 3		282.7	209.2	1702	898.6	282.8	231.3	1105	215.9	144.1	125.3	298.4
Supplementary Figure 4a
Suramin	-	+	+
Mucin	-	-	+
Repeat 1	100	80.1443	81.8828
Repeat 2	100	79.9615	82.2284
Repeat 3	100	77.9012	80.2401
